# Supplementary material for: mir-276a Is Required for Muscle Development in Drosophila and Regulates the FGF Receptor Heartless During the Migration of Nascent Myotubes in the Testis
Source: Cells. 2025 Mar 3;14(5):368. doi: 10.3390/cells14050368 (PMC11898445; doi:10.3390/cells14050368)
Supplement: Supplementary file 1 [file cells-14-00368-s001.zip]

Archive with 2 entries (2 files):
- cells-3428801-supplementary.mp4
- cells-3428801-supplementary.pdf
